# Supplementary material for: Modulating the Dimensions of Rectangular Hydrazone-Based Bispyridinium Macrocyclic Receptors
Source: J Org Chem. 2025 Jun 6;90(25):8621–7. doi: 10.1021/acs.joc.5c00695 (PMC12210216; doi:10.1021/acs.joc.5c00695)
Supplement: Supplementary file 1 [file jo5c00695_si_001.zip]

Archive with 11 entries (11 files):
- 1_uu_RcH2.xyz
- 2_TSa.xyz
- 3_ud_RcH2.xyz
- 4_TSb.xyz
- 5_dd_RcH2.xyz
- 6_TSc.xyz
- 7_du_RcH2.xyz
- 8_TSd.xyz
- 9_4t@RbH2.xyz
- 10_(4t)2@RdH2.xyz
- 0_RbH2.xyz
