# Supplementary material for: Modulating the Dimensions of Rectangular Hydrazone-Based Bispyridinium Macrocyclic Receptors
Source: J Org Chem. 2025 Jun 6;90(25):8621–7. doi: 10.1021/acs.joc.5c00695 (PMC12210216; doi:10.1021/acs.joc.5c00695)
Supplement: Supplementary file 1 [file jo5c00695_si_001.zip › 1_uu_RcH2.xyz]

82

C          6.22416       -1.11900        0.07666
C          5.88074       -1.59387       -1.30848
N          4.40848       -1.58648       -1.61125
C          3.48483       -1.75452       -0.63576
C          2.14555       -1.80632       -0.91677
C          1.72144       -1.69064       -2.25195
N          0.40407       -1.69707       -2.60510
N         -0.54882       -1.74932       -1.67583
C         -1.77420       -1.72639       -2.08421
C         -2.84184       -1.73718       -1.10804
C         -2.60938       -1.83814        0.27536
C         -3.65966       -1.74908        1.15000
N         -4.92662       -1.56739        0.70087
C         -5.18909       -1.52619       -0.62365
C         -4.16921       -1.60786       -1.54188
C          2.69688       -1.55297       -3.25629
C          4.01763       -1.50247       -2.90807
C          6.38332        0.24244        0.40293
C          6.24804        1.34912       -0.61105
N          4.83761        1.57901       -1.04857
C          4.57261        1.85654       -2.34892
C          3.29356        2.07893       -2.77878
C          2.23385        2.01644       -1.85585
N          0.95598        2.16819       -2.30277
N         -0.07343        2.05275       -1.46304
C         -1.26004        2.18404       -1.95439
C         -2.40292        2.04460       -1.07525
C         -3.69790        2.13836       -1.60774
C         -4.78997        1.96404       -0.79372
N         -4.63677        1.70174        0.52496
C         -5.88223        1.56307        1.36150
C         -5.66525        0.87468        2.67936
C         -5.41684        1.66912        3.80089
C         -5.22010        1.10285        5.05565
C         -5.27946       -0.27775        5.20339
C         -5.53592       -1.08020        4.09632
C         -5.72974       -0.52442        2.83059
C         -6.04599       -1.45589        1.68808
C         -3.40108        1.63723        1.07351
C         -2.27807        1.80027        0.30125
C          2.53482        1.78452       -0.50042
C          3.83546        1.57244       -0.13579
C          6.72505        0.59087        1.71091
C          6.90950       -0.37906        2.69113
C          6.75859       -1.72218        2.36833
C          6.42214       -2.08276        1.06781
H          6.22015       -2.62638       -1.44024
H          6.35466       -0.98394       -2.08200
H          3.85663       -1.82988        0.37985
H          1.43807       -1.92402       -0.10641
H          0.15897       -1.63075       -3.59377
H         -2.04278       -1.67027       -3.14495
H         -1.60678       -1.96153        0.66744
H         -3.53000       -1.79528        2.22586
H         -6.22710       -1.40192       -0.91308
H         -4.40979       -1.54179       -2.59775
H          2.41941       -1.46345       -4.30149
H          4.80368       -1.37900       -3.64534
H          6.82560        1.14217       -1.51573
H          6.61430        2.28889       -0.18620
H          5.41896        1.86807       -3.02699
H          3.11346        2.27093       -3.83136
H          0.80023        2.33758       -3.29720
H         -1.44326        2.38468       -3.01556
H         -3.85735        2.33150       -2.66338
H         -5.80909        2.01269       -1.16270
H         -6.61339        1.04311        0.73697
H         -6.24846        2.58113        1.52904
H         -5.38050        2.74947        3.68375
H         -5.02868        1.74069        5.91320
H         -5.13375       -0.73327        6.17823
H         -5.59438       -2.15894        4.21438
H         -6.92712       -1.13123        1.12926
H         -6.23853       -2.46361        2.06868
H         -3.34779        1.43863        2.13777
H         -1.30468        1.72413        0.77123
H          1.75865        1.75081        0.25285
H          4.11740        1.37041        0.89194
H          6.85402        1.64072        1.96106
H          7.17650       -0.08255        3.70106
H          6.90760       -2.48992        3.12159
H          6.31310       -3.13332        0.80985
