# Supplementary material for: Modulating the Dimensions of Rectangular Hydrazone-Based Bispyridinium Macrocyclic Receptors
Source: J Org Chem. 2025 Jun 6;90(25):8621–7. doi: 10.1021/acs.joc.5c00695 (PMC12210216; doi:10.1021/acs.joc.5c00695)
Supplement: Supplementary file 1 [file jo5c00695_si_001.zip › 2_TSa.xyz]

82

C          6.82891       -1.15121       -0.50564
C          6.00218       -1.56537       -1.71018
N          4.51865       -1.63833       -1.70907
C          3.78395       -2.07017       -0.65658
C          2.41610       -2.17518       -0.73642
C          1.77837       -1.87104       -1.95380
N          0.43245       -1.87867       -2.14812
N         -0.46353       -1.93624       -1.15894
C         -1.69528       -1.87661       -1.55253
C         -2.79328       -1.82347       -0.61817
C         -2.64432       -1.79234        0.77973
C         -3.75123       -1.63673        1.57456
N         -4.99020       -1.52153        1.03149
C         -5.16847       -1.60120       -0.30461
C         -4.09173       -1.74630       -1.14421
C          2.57288       -1.52445       -3.06199
C          3.91853       -1.39987       -2.90598
C          6.62748       -0.11831        0.43970
C          5.33686        0.46532        0.97781
N          4.21537        0.88393        0.09878
C          4.38425        1.44060       -1.12416
C          3.30666        1.87134       -1.85827
C          2.01046        1.75556       -1.32082
N          0.90589        2.10335       -2.04661
N         -0.28115        1.98061       -1.45624
C         -1.37185        2.20683       -2.10245
C         -2.60907        2.04412       -1.35395
C         -3.85498        2.08551       -1.99783
C         -5.00921        1.89884       -1.27368
N         -4.96581        1.68671        0.06312
C         -6.27548        1.52508        0.79582
C         -6.11797        1.23119        2.26074
C         -6.04884        2.31901        3.13448
C         -5.89246        2.13455        4.50348
C         -5.80854        0.84596        5.01786
C         -5.88639       -0.24654        4.16044
C         -6.04098       -0.07454        2.78362
C         -6.16698       -1.31221        1.92878
C         -3.78059        1.66558        0.71374
C         -2.60159        1.83394        0.03394
C          1.87041        1.24860       -0.01525
C          2.97716        0.82086        0.65131
C          7.72442        0.28335        1.22085
C          8.97289       -0.31257        1.13234
C          9.15324       -1.36641        0.24865
C          8.09406       -1.76082       -0.55390
H          6.34695       -2.55239       -2.03312
H          6.24832       -0.86309       -2.51430
H          4.32911       -2.31758        0.24917
H          1.85437       -2.48859        0.13503
H          0.10516       -1.73500       -3.10423
H         -1.95484       -1.82076       -2.61619
H         -1.66692       -1.86078        1.24333
H         -3.69149       -1.57756        2.65627
H         -6.18676       -1.52771       -0.67070
H         -4.26500       -1.77960       -2.21453
H          2.12767       -1.30337       -4.02634
H          4.56319       -1.08786       -3.71970
H          5.58758        1.34598        1.57665
H          4.90574       -0.26989        1.66605
H          5.40319        1.51033       -1.49253
H          3.47094        2.28056       -2.84948
H          1.00050        2.41878       -3.01289
H         -1.41289        2.49163       -3.15872
H         -3.92946        2.25044       -3.06766
H         -5.99404        1.90813       -1.72930
H         -6.83600        0.75085        0.26489
H         -6.80963        2.47053        0.66176
H         -6.11855        3.32515        2.72844
H         -5.84244        2.99513        5.16366
H         -5.68989        0.68663        6.08540
H         -5.83422       -1.25377        4.56495
H         -7.05135       -1.27821        1.28802
H         -6.24602       -2.19808        2.56509
H         -3.81044        1.51487        1.78632
H         -1.67236        1.80458        0.58981
H          0.90131        1.15420        0.45444
H          2.91315        0.39180        1.64485
H          7.58143        1.08259        1.94265
H          9.78648        0.03910        1.75933
H         10.10941       -1.87472        0.17012
H          8.25663       -2.56310       -1.26842
