# Supplementary material for: Modulating the Dimensions of Rectangular Hydrazone-Based Bispyridinium Macrocyclic Receptors
Source: J Org Chem. 2025 Jun 6;90(25):8621–7. doi: 10.1021/acs.joc.5c00695 (PMC12210216; doi:10.1021/acs.joc.5c00695)
Supplement: Supplementary file 1 [file jo5c00695_si_001.zip › 3_ud_RcH2.xyz]

82

C          6.84342       -1.38431       -0.37541
C          5.85324       -2.34952        0.22265
N          4.47373       -2.20400       -0.33635
C          3.39830       -2.37195        0.47174
C          2.11999       -2.25230       -0.00254
C          1.92403       -1.94744       -1.36147
N          0.68979       -1.73451       -1.89740
N         -0.40613       -1.76685       -1.13776
C         -1.52653       -1.50230       -1.72366
C         -2.75606       -1.49651       -0.96265
C         -2.82545       -1.82924        0.40229
C         -4.02414       -1.74639        1.06128
N         -5.15037       -1.35208        0.41421
C         -5.12209       -1.06258       -0.90445
C         -3.94361       -1.12368       -1.60890
C          3.05129       -1.83932       -2.19731
C          4.30110       -1.97010       -1.66049
C          6.84199       -0.00613       -0.08227
C          5.82966        0.63199        0.83037
N          4.54568        1.00269        0.14600
C          4.54544        1.48919       -1.11952
C          3.38552        1.88735       -1.72563
C          2.16922        1.79210       -1.02592
N          1.00972        2.15247       -1.64784
N         -0.15281        2.03964       -1.00830
C         -1.22968        2.37606       -1.63614
C         -2.49770        2.24320       -0.94806
C         -3.69331        2.54121       -1.62056
C         -4.89952        2.36976       -0.98644
N         -4.95464        1.92046        0.28937
C         -6.31456        1.76479        0.92053
C         -6.29751        1.05723        2.24498
C         -6.24922        1.83872        3.40141
C         -6.24475        1.25631        4.66422
C         -6.29628       -0.12743        4.78303
C         -6.35008       -0.91758        3.63929
C         -6.34838       -0.34536        2.36595
C         -6.43588       -1.26646        1.17424
C         -3.81802        1.65851        0.97458
C         -2.58912        1.80611        0.38272
C          2.19253        1.31637        0.29745
C          3.38686        0.93743        0.84674
C          7.83685        0.80584       -0.63116
C          8.81252        0.28220       -1.47320
C          8.80739       -1.07518       -1.77007
C          7.83002       -1.89799       -1.21901
H          5.76652       -2.22203        1.30471
H          6.17467       -3.37775        0.02962
H          3.60557       -2.58113        1.51582
H          1.28659       -2.36332        0.67899
H          0.62542       -1.50973       -2.89175
H         -1.58935       -1.25713       -2.78963
H         -1.94305       -2.13889        0.94990
H         -4.12899       -1.97643        2.11619
H         -6.06144       -0.77158       -1.36339
H         -3.95045       -0.86627       -2.66299
H          2.94726       -1.62879       -3.25659
H          5.20016       -1.87223       -2.25889
H          6.23917        1.55538        1.25297
H          5.55524       -0.02395        1.65988
H          5.50228        1.53068       -1.62712
H          3.41964        2.25796       -2.74468
H          1.04934        2.49211       -2.60975
H         -1.23069        2.74625       -2.66693
H         -3.68622        2.89073       -2.64765
H         -5.84962        2.56783       -1.47185
H         -6.93935        1.25383        0.18239
H         -6.70666        2.77901        1.04433
H         -6.21687        2.92100        3.30416
H         -6.20867        1.88391        5.54953
H         -6.30099       -0.59516        5.76297
H         -6.40158       -1.99916        3.73329
H         -7.20253       -0.95121        0.46304
H         -6.67743       -2.28098        1.50343
H         -3.92917        1.32487        1.99993
H         -1.70083        1.56897        0.95626
H          1.28727        1.22857        0.88401
H          3.45385        0.55722        1.86080
H          7.84614        1.86539       -0.38735
H          9.57565        0.93377       -1.88800
H          9.56532       -1.49861       -2.42223
H          7.83367       -2.96222       -1.43968
