# Supplementary material for: Modulating the Dimensions of Rectangular Hydrazone-Based Bispyridinium Macrocyclic Receptors
Source: J Org Chem. 2025 Jun 6;90(25):8621–7. doi: 10.1021/acs.joc.5c00695 (PMC12210216; doi:10.1021/acs.joc.5c00695)
Supplement: Supplementary file 1 [file jo5c00695_si_001.zip › 4_TSb.xyz]

82

C          6.86394       -1.00617       -0.31297
C          5.80160       -1.30408        0.70780
N          4.43854       -1.51909        0.10792
C          3.36204       -1.52670        0.93554
C          2.09301       -1.73626        0.46675
C          1.90724       -1.95750       -0.91050
N          0.68927       -2.13192       -1.48878
N         -0.45980       -2.01047       -0.81055
C         -1.51954       -1.97911       -1.54882
C         -2.82983       -1.74669       -0.98360
C         -3.19786       -2.00427        0.34636
C         -4.44453       -1.62529        0.79425
N         -5.29466       -0.96205       -0.02159
C         -4.98987       -0.76736       -1.32784
C         -3.78687       -1.17417       -1.83446
C          3.03879       -1.98087       -1.74574
C          4.27787       -1.75964       -1.21481
C          7.13064        0.29177       -0.79185
C          6.43551        1.52477       -0.26586
N          5.01227        1.64551       -0.69881
C          4.71777        1.76850       -2.01831
C          3.42656        1.92413       -2.44564
C          2.38415        1.93753       -1.50055
N          1.08507        2.07250       -1.90612
N          0.12456        1.91490       -1.00204
C         -1.11078        2.13565       -1.30325
C         -2.07668        1.87161       -0.25001
C         -3.41982        2.26388       -0.35615
C         -4.31221        1.95870        0.65177
N         -3.91069        1.24950        1.72722
C         -4.79531        0.93185        2.88027
C         -6.28544        0.70011        2.73347
C         -6.98333        1.19247        3.84832
C         -8.30853        0.87711        4.10735
C         -8.97898        0.02427        3.24353
C         -8.31961       -0.45219        2.12059
C         -6.98769       -0.12316        1.82080
C         -6.64852       -0.50605        0.39436
C         -2.60990        0.88383        1.86821
C         -1.68491        1.18429        0.91190
C          2.71203        1.82174       -0.13767
C          4.02373        1.68991        0.22472
C          8.12980        0.46713       -1.75140
C          8.86014       -0.61209       -2.23872
C          8.60423       -1.89083       -1.75858
C          7.61342       -2.07901       -0.80125
H          5.69658       -0.50545        1.44679
H          6.05198       -2.22387        1.24592
H          3.56383       -1.33970        1.98536
H          1.25837       -1.71219        1.15603
H          0.66285       -2.23904       -2.50324
H         -1.46037       -2.02107       -2.64283
H         -2.51860       -2.49573        1.03381
H         -4.79080       -1.82013        1.80437
H         -5.73436       -0.25977       -1.93079
H         -3.56731       -0.98817       -2.88045
H          2.94392       -2.15384       -2.81261
H          5.17021       -1.75438       -1.82926
H          6.95399        2.41942       -0.62189
H          6.43564        1.55465        0.82659
H          5.55529        1.73457       -2.70705
H          3.22462        2.01981       -3.50732
H          0.87785        2.27618       -2.88474
H         -1.45161        2.49678       -2.27856
H         -3.77858        2.80876       -1.22315
H         -5.35467        2.26092        0.62627
H         -4.64634        1.75080        3.59060
H         -4.36133        0.03691        3.33909
H         -6.45507        1.83087        4.55086
H         -8.80085        1.28774        4.98352
H        -10.00950       -0.26346        3.42778
H         -8.86439       -1.09030        1.43059
H         -6.86411        0.36172       -0.23910
H         -7.33083       -1.30266        0.08272
H         -2.35818        0.32792        2.76450
H         -0.66267        0.85315        1.04688
H          1.95124        1.84871        0.63086
H          4.32338        1.62155        1.26499
H          8.34459        1.46898       -2.11404
H          9.63274       -0.44865       -2.98410
H          9.17464       -2.74024       -2.12205
H          7.41104       -3.07752       -0.42160
