# Supplementary material for: Modulating the Dimensions of Rectangular Hydrazone-Based Bispyridinium Macrocyclic Receptors
Source: J Org Chem. 2025 Jun 6;90(25):8621–7. doi: 10.1021/acs.joc.5c00695 (PMC12210216; doi:10.1021/acs.joc.5c00695)
Supplement: Supplementary file 1 [file jo5c00695_si_001.zip › 5_dd_RcH2.xyz]

82

C          6.83685       -1.23019       -0.97491
C          5.79717       -1.83288       -0.07195
N          4.38708       -1.69241       -0.57934
C          3.37190       -1.86065        0.30553
C          2.06182       -1.80529       -0.08269
C          1.76158       -1.57199       -1.43743
N          0.47981       -1.47802       -1.89666
N         -0.54779       -1.59084       -1.05945
C         -1.73901       -1.50271       -1.55257
C         -2.86892       -1.60813       -0.65443
C         -2.71537       -1.82295        0.72533
C         -3.81947       -1.86178        1.53715
N         -5.06239       -1.68658        1.02891
C         -5.24672       -1.51217       -0.30030
C         -4.17395       -1.47514       -1.15652
C          2.82480       -1.42536       -2.34411
C          4.11514       -1.49175       -1.89037
C          7.24009        0.11682       -0.88964
C          6.68299        1.07730        0.13252
N          5.25523        1.42657       -0.12625
C          4.89290        1.85903       -1.36046
C          3.59107        2.15073       -1.65257
C          2.60596        1.98698       -0.65942
N          1.29841        2.18295       -0.98515
N          0.33345        1.95161       -0.09248
C         -0.88446        2.09131       -0.49667
C         -1.97343        1.83282        0.42149
C         -3.29034        1.90055       -0.05054
C         -4.34376        1.61986        0.78937
N         -4.12406        1.27489        2.07387
C         -5.25589        0.97412        3.02260
C         -6.59161        0.81547        2.35424
C         -7.41199        1.94196        2.25990
C         -8.66440        1.87162        1.65977
C         -9.11488        0.66011        1.14909
C         -8.31132       -0.47167        1.24372
C         -7.05087       -0.41334        1.84076
C         -6.25118       -1.68994        1.93466
C         -2.86013        1.22575        2.56884
C         -1.77824        1.49639        1.77309
C          3.01063        1.60460        0.63249
C          4.33285        1.33524        0.86168
C          8.22645        0.58576       -1.75918
C          8.81221       -0.25116       -2.70367
C          8.41827       -1.58142       -2.78501
C          7.44035       -2.06205       -1.92088
H          5.81047       -1.39225        0.92812
H          5.97921       -2.90717        0.03577
H          3.65733       -2.02859        1.33886
H          1.28181       -1.92826        0.65744
H          0.32649       -1.32343       -2.89395
H         -1.93085       -1.34087       -2.61854
H         -1.73378       -1.94503        1.16778
H         -3.74831       -2.01682        2.60868
H         -6.27094       -1.39166       -0.63678
H         -4.35289       -1.32191       -2.21547
H          2.64441       -1.24794       -3.39921
H          4.96291       -1.37273       -2.55522
H          7.25610        2.00912        0.11878
H          6.73274        0.66801        1.14447
H          5.68310        1.93583       -2.09931
H          3.33031        2.47206       -2.65551
H          1.06453        2.45789       -1.94016
H         -1.13583        2.38317       -1.52253
H         -3.50284        2.15934       -1.08255
H         -5.37478        1.65772        0.45705
H         -5.28736        1.81214        3.72602
H         -4.95877        0.08285        3.58241
H         -7.05861        2.88650        2.66602
H         -9.28585        2.75986        1.59858
H        -10.09288        0.59000        0.68251
H         -8.66925       -1.42142        0.85489
H         -6.87250       -2.54176        1.64458
H         -5.88067       -1.87400        2.94559
H         -2.76413        0.94855        3.61359
H         -0.78344        1.43531        2.19855
H          2.29754        1.49055        1.43846
H          4.69253        1.01437        1.83376
H          8.54284        1.62307       -1.68808
H          9.57819        0.13737       -3.36806
H          8.87294       -2.24714       -3.51236
H          7.13680       -3.10482       -1.97461
