# Supplementary material for: Modulating the Dimensions of Rectangular Hydrazone-Based Bispyridinium Macrocyclic Receptors
Source: J Org Chem. 2025 Jun 6;90(25):8621–7. doi: 10.1021/acs.joc.5c00695 (PMC12210216; doi:10.1021/acs.joc.5c00695)
Supplement: Supplementary file 1 [file jo5c00695_si_001.zip › 6_TSc.xyz]

82

C          6.78254       -1.21557        0.84778
C          5.37744       -1.64861        1.22003
N          4.23250       -1.62015        0.27332
C          3.00646       -1.48211        0.84124
C          1.86284       -1.53197        0.10487
C          1.95259       -1.71516       -1.28765
N          0.82342       -1.70698       -2.05868
N         -0.34942       -1.63811       -1.43421
C         -1.45199       -1.56695       -2.09714
C         -2.67654       -1.53992       -1.31247
C         -2.65683       -1.75159        0.07654
C         -3.82543       -1.72994        0.79056
N         -5.01076       -1.49195        0.17949
C         -5.06605       -1.29104       -1.15719
C         -3.92133       -1.31503       -1.92034
C          3.22659       -1.89489       -1.85840
C          4.34005       -1.86263       -1.05437
C          7.23276       -0.06436        0.15830
C          6.57464        0.73753       -0.94820
N          5.14666        1.14704       -0.92564
C          4.58642        1.37333       -2.14400
C          3.29777        1.79125       -2.26499
C          2.51377        1.94980       -1.10705
N          1.19720        2.23528       -1.29211
N          0.27186        2.09454       -0.33636
C         -0.94263        2.28310       -0.73969
C         -2.07745        2.05293        0.12202
C         -3.35490        2.19669       -0.43649
C         -4.47186        1.88676        0.29990
N         -4.35430        1.43918        1.56702
C         -5.56915        1.07711        2.38035
C         -6.80994        0.90229        1.55136
C         -7.68619        1.98541        1.45542
C         -8.85092        1.90567        0.69961
C         -9.15502        0.72751        0.02868
C         -8.29574       -0.36240        0.12392
C         -7.12067       -0.29472        0.87501
C         -6.27667       -1.54110        0.97919
C         -3.13379        1.33720        2.15386
C         -1.98801        1.63552        1.46128
C          3.12701        1.78901        0.14923
C          4.44704        1.41037        0.20242
C          8.58859        0.28562        0.27733
C          9.50195       -0.46470        1.00155
C          9.07294       -1.62561        1.62735
C          7.73383       -1.97561        1.54978
H          5.06228       -1.03091        2.06823
H          5.42915       -2.67866        1.58496
H          2.98660       -1.30978        1.91158
H          0.90999       -1.39543        0.59726
H          0.89485       -1.76500       -3.07545
H         -1.51145       -1.52925       -3.18945
H         -1.72798       -1.94225        0.60007
H         -3.85617       -1.90095        1.86140
H         -6.04870       -1.11568       -1.58210
H         -4.00207       -1.15270       -2.99010
H          3.34722       -2.06225       -2.92361
H          5.34086       -2.01943       -1.44411
H          6.68881        0.15992       -1.87264
H          7.14548        1.66143       -1.07967
H          5.20998        1.17673       -3.00883
H          2.87585        1.93289       -3.25445
H          0.89355        2.41052       -2.25048
H         -1.16566        2.56625       -1.77485
H         -3.48273        2.52760       -1.46174
H         -5.47320        1.96575       -0.10674
H         -5.70977        1.88931        3.10072
H         -5.30943        0.17454        2.94133
H         -7.44599        2.90521        1.98265
H         -9.51796        2.76043        0.64141
H        -10.06340        0.64869       -0.56097
H         -8.54456       -1.28995       -0.38500
H         -6.84250       -2.40229        0.61259
H         -5.98494       -1.74653        2.01170
H         -3.12248        0.98570        3.18039
H         -1.02877        1.51661        1.95173
H          2.58149        1.94979        1.07100
H          4.97553        1.28844        1.14275
H          8.94222        1.17231       -0.24119
H         10.53796       -0.14547        1.06096
H          9.76441       -2.25162        2.18299
H          7.40019       -2.86597        2.07527
