# Supplementary material for: Modulating the Dimensions of Rectangular Hydrazone-Based Bispyridinium Macrocyclic Receptors
Source: J Org Chem. 2025 Jun 6;90(25):8621–7. doi: 10.1021/acs.joc.5c00695 (PMC12210216; doi:10.1021/acs.joc.5c00695)
Supplement: Supplementary file 1 [file jo5c00695_si_001.zip › 7_du_RcH2.xyz]

82

C          6.56898       -1.48458        0.71121
C          6.23610       -2.39618       -0.44481
N          4.81371       -2.27206       -0.88239
C          3.81919       -2.47500        0.01870
C          2.50278       -2.34299       -0.32623
C          2.17678       -1.98476       -1.64884
N          0.89605       -1.77339       -2.05856
N         -0.11831       -1.81544       -1.19342
C         -1.29681       -1.57494       -1.66381
C         -2.43003       -1.55482       -0.76409
C         -2.32217       -1.83491        0.60869
C         -3.42229       -1.70955        1.41651
N         -4.61855       -1.31735        0.91056
C         -4.76524       -1.09259       -0.41284
C         -3.69206       -1.20371       -1.26460
C          3.21898       -1.82813       -2.58020
C          4.51512       -1.97682       -2.17038
C          6.68892       -0.08774        0.57409
C          6.48911        0.62667       -0.73227
N          5.05688        0.98670       -1.02090
C          4.76098        1.46775       -2.25624
C          3.48987        1.84578       -2.58575
C          2.46403        1.73402       -1.62774
N          1.19150        2.09131       -1.96436
N          0.20696        1.98236       -1.07339
C         -0.98027        2.33644       -1.43754
C         -2.06368        2.21354       -0.48324
C         -3.37287        2.53550       -0.87120
C         -4.41338        2.37464        0.01225
N         -4.19197        1.90872        1.26162
C         -5.32955        1.77454        2.23464
C         -6.58536        1.21878        1.61812
C         -7.59232        2.11657        1.25759
C         -8.78604        1.67447        0.69669
C         -8.98951        0.31473        0.49643
C         -7.99960       -0.59170        0.86236
C         -6.79517       -0.16109        1.42197
C         -5.79532       -1.20678        1.83612
C         -2.93276        1.62729        1.67844
C         -1.86252        1.76466        0.83287
C          2.79317        1.25157       -0.34967
C          4.08854        0.89560       -0.08147
C          7.02842        0.67896        1.69105
C          7.24251        0.08914        2.93203
C          7.12411       -1.28902        3.06698
C          6.79200       -2.06504        1.96113
H          6.39688       -3.43846       -0.15477
H          6.85644       -2.19227       -1.32073
H          4.12608       -2.73250        1.02696
H          1.73684       -2.49866        0.42240
H          0.72996       -1.54013       -3.03854
H         -1.47566       -1.35354       -2.72169
H         -1.37590       -2.12457        1.05025
H         -3.38526       -1.89202        2.48515
H         -5.75318       -0.80384       -0.75423
H         -3.83729       -0.99188       -2.31870
H          3.01611       -1.56949       -3.61427
H          5.35192       -1.84617       -2.84831
H          6.84094        0.03816       -1.58483
H          7.04568        1.56914       -0.72702
H          5.58309        1.52444       -2.96183
H          3.28780        2.21721       -3.58511
H          1.00859        2.44278       -2.90494
H         -1.20731        2.71581       -2.43984
H         -3.58709        2.89792       -1.87109
H         -5.44162        2.59350       -0.25282
H         -5.51966        2.77721        2.63038
H         -4.96027        1.15354        3.05367
H         -7.43706        3.17919        1.42727
H         -9.55429        2.39214        0.42525
H         -9.91844       -0.04514        0.06443
H         -8.16376       -1.65641        0.71791
H         -6.27092       -2.19241        1.85577
H         -5.38808       -1.01017        2.83095
H         -2.82759        1.27638        2.69960
H         -0.87294        1.50894        1.19291
H          2.04589        1.14914        0.42637
H          4.38387        0.52251        0.89264
H          7.12800        1.75575        1.57914
H          7.50761        0.70525        3.78592
H          7.29479       -1.76410        4.02839
H          6.70960       -3.14383        2.06488
