# Supplementary material for: Modulating the Dimensions of Rectangular Hydrazone-Based Bispyridinium Macrocyclic Receptors
Source: J Org Chem. 2025 Jun 6;90(25):8621–7. doi: 10.1021/acs.joc.5c00695 (PMC12210216; doi:10.1021/acs.joc.5c00695)
Supplement: Supplementary file 1 [file jo5c00695_si_001.zip › 8_TSd.xyz]

82

C          6.43063       -1.37829       -0.61223
C          6.00647       -1.36970       -2.05397
N          4.51456       -1.46084       -2.23927
C          3.66702       -1.51473       -1.18842
C          2.31274       -1.59842       -1.36405
C          1.78616       -1.64955       -2.66578
N          0.43584       -1.73703       -2.88109
N         -0.36504       -1.63906       -1.82977
C         -1.64517       -1.76439       -1.93729
C         -2.39419       -1.57659       -0.70579
C         -1.73037       -1.16918        0.46478
C         -2.44267       -0.90338        1.59586
N         -3.79422       -1.03548        1.62235
C         -4.45933       -1.48955        0.53862
C         -3.78497       -1.75406       -0.63646
C          2.68258       -1.61615       -3.74889
C          4.02648       -1.51559       -3.50547
C          6.59716       -0.20674        0.15171
C          6.42127        1.18069       -0.41793
N          5.00078        1.50892       -0.73642
C          4.64912        1.85064       -1.99988
C          3.35283        2.13590       -2.31860
C          2.36207        2.08255       -1.31933
N          1.07776        2.32467       -1.68902
N          0.04415        2.24298       -0.83820
C         -1.11409        2.34915       -1.40065
C         -2.35565        2.20662       -0.67334
C         -3.48169        1.87809       -1.44211
C         -4.67165        1.60093       -0.82872
N         -4.79561        1.68338        0.51793
C         -6.16751        1.45122        1.04902
C         -6.44083        0.86577        2.41969
C         -7.62750        1.38557        2.96005
C         -8.25647        0.82922        4.06410
C         -7.70769       -0.29799        4.65733
C         -6.51933       -0.81060        4.15892
C         -5.85019       -0.24764        3.06088
C         -4.44044       -0.78416        2.93778
C         -3.75508        2.09297        1.28146
C         -2.52224        2.33864        0.71547
C          2.75104        1.77045       -0.00223
C          4.06691        1.48892        0.24900
C          6.98289       -0.31894        1.48922
C          7.20180       -1.56171        2.07435
C          7.04165       -2.71781        1.31920
C          6.66102       -2.61959       -0.01424
H          6.42845       -2.23832       -2.56789
H          6.34077       -0.47600       -2.58838
H          4.10757       -1.49873       -0.19888
H          1.67312       -1.63533       -0.49298
H          0.07627       -1.85543       -3.82938
H         -2.16844       -1.98139       -2.87354
H         -0.65809       -1.02158        0.47684
H         -1.97120       -0.55657        2.50871
H         -5.53279       -1.61635        0.64228
H         -4.35272       -2.08452       -1.49998
H          2.33128       -1.65636       -4.77451
H          4.75691       -1.47039       -4.30657
H          6.99120        1.31752       -1.34036
H          6.77151        1.92375        0.30389
H          5.44157        1.87766       -2.73962
H          3.10448        2.38782       -3.34442
H          0.89728        2.49403       -2.68012
H         -1.21074        2.47174       -2.48551
H         -3.41634        1.78798       -2.52116
H         -5.55118        1.29270       -1.38215
H         -6.64874        0.79562        0.31503
H         -6.66943        2.42158        0.98496
H         -8.08440        2.24658        2.48028
H         -9.17219        1.27204        4.44377
H         -8.18689       -0.77209        5.50838
H         -6.07505       -1.67067        4.65188
H         -4.38724       -1.73536        3.47594
H         -3.77409       -0.08943        3.45984
H         -3.94528        2.20435        2.34455
H         -1.69865        2.63148        1.35695
H          2.03290        1.73113        0.80698
H          4.41902        1.22485        1.24104
H          7.12110        0.58469        2.07714
H          7.50288       -1.62252        3.11592
H          7.21739       -3.69352        1.76206
H          6.53871       -3.52113       -0.60951
