# Supplementary material for: Modulating the Dimensions of Rectangular Hydrazone-Based Bispyridinium Macrocyclic Receptors
Source: J Org Chem. 2025 Jun 6;90(25):8621–7. doi: 10.1021/acs.joc.5c00695 (PMC12210216; doi:10.1021/acs.joc.5c00695)
Supplement: Supplementary file 1 [file jo5c00695_si_001.zip › 9_4t@RbH2.xyz]

108

C         -6.66083       -1.60222       -0.01193
C         -5.98783       -2.90619       -0.36447
N         -4.66533       -3.04163        0.30470
C         -3.51902       -2.98914       -0.41322
C         -2.29300       -3.06257        0.19115
C         -2.22774       -3.17411        1.59022
N         -1.04252       -3.18063        2.26293
N          0.10657       -3.06060        1.59524
C          1.19094       -2.95109        2.28665
C          2.44866       -2.78180        1.59113
C          3.61967       -2.56097        2.33263
C          4.80541       -2.31735        1.68670
N          4.86178       -2.29652        0.33534
C          6.16593       -2.00436       -0.32695
C          6.67275       -0.62767        0.02395
C          7.81281       -0.48333        0.81675
C          8.29582        0.78484        1.12265
C          7.64143        1.91425        0.64159
C          6.50162        1.77921       -0.15308
C          6.02027        0.50637       -0.45985
C          3.75627       -2.53721       -0.40801
C          2.54707       -2.78604        0.19075
C         -3.43068       -3.26509        2.31648
C         -4.62158       -3.19098        1.65318
C         -7.78022       -1.59780        0.82245
C         -8.41860       -0.40114        1.13184
C         -7.94269        0.79677        0.60898
C         -6.82400        0.80298       -0.22620
C         -6.32388        2.10157       -0.80820
N         -5.05017        2.53373       -0.17026
C         -5.05627        2.89025        1.13933
C         -3.90321        3.24301        1.77999
C         -2.68656        3.22528        1.07160
N         -1.52831        3.50909        1.73088
N         -0.36259        3.45806        1.08389
C          0.71459        3.60998        1.77828
C          1.99434        3.52191        1.10820
C          3.17390        3.57594        1.86685
C          4.39089        3.40953        1.25558
N          4.46933        3.20354       -0.07906
C          5.81181        3.00481       -0.69817
C          3.35190        3.17943       -0.84291
C          2.11151        3.33959       -0.27880
C         -2.70691        2.89620       -0.29407
C         -3.89570        2.54756       -0.87604
C         -6.18486       -0.39869       -0.53274
H         -5.81005       -2.98059       -1.43986
H         -6.60289       -3.75581       -0.05498
H         -3.62376       -2.87668       -1.48676
H         -1.39717       -2.99788       -0.41173
H         -1.05420       -3.19606        3.28391
H          1.19998       -2.94805        3.38239
H          3.60095       -2.55976        3.41736
H          5.73406       -2.12717        2.21403
H          6.00272       -2.10360       -1.40236
H          6.87424       -2.77434       -0.00783
H          8.32540       -1.36688        1.18843
H          9.18542        0.89315        1.73564
H          8.02029        2.90579        0.87602
H          5.13695        0.39793       -1.08819
H          3.88195       -2.51326       -1.48468
H          1.67679       -2.95984       -0.43051
H         -3.42719       -3.37233        3.39601
H         -5.57571       -3.24071        2.16672
H         -8.15801       -2.53592        1.22139
H         -9.29272       -0.40319        1.77603
H         -8.44731        1.73156        0.84055
H         -7.05549        2.90107       -0.66059
H         -6.12565        2.00458       -1.87793
H         -6.01685        2.86928        1.64262
H         -3.93666        3.50948        2.83109
H         -1.56089        3.67432        2.73781
H          0.70535        3.77134        2.86205
H          3.14046        3.72766        2.94058
H          5.32972        3.42615        1.79880
H          5.65449        2.92293       -1.77582
H          6.40010        3.90499       -0.49780
H          3.49432        3.01948       -1.90598
H          1.23437        3.29861       -0.91324
H         -1.79969        2.87619       -0.88284
H         -3.96158        2.25933       -1.91935
H         -5.31972       -0.39768       -1.19513
C          0.02547        0.58152        6.37320
H         -0.62292        1.44955        6.54158
H         -0.49537       -0.33440        6.67666
H          0.94476        0.69072        6.94965
O          0.43603        0.50725        5.00116
C         -0.53177        0.36902        4.05798
C         -1.88436        0.29262        4.33345
H         -2.25149        0.34041        5.35182
C         -2.80496        0.15086        3.27700
H         -3.86460        0.09368        3.51125
C         -2.38954        0.08456        1.96905
H         -3.11122       -0.02352        1.16627
C         -1.01077        0.15886        1.66579
C         -0.52991        0.09267        0.32048
O         -1.49282       -0.05069       -0.62191
C         -1.08465       -0.12263       -1.99292
H         -2.00478       -0.23517       -2.56809
H         -0.56729        0.79597       -2.29592
H         -0.43240       -0.98817       -2.16188
C          0.82396        0.17195        0.04595
C          1.74130        0.31714        1.10147
C          1.32687        0.38236        2.40867
H          2.04855        0.49275        3.20989
H          2.80205        0.37655        0.86661
H          1.19196        0.12383       -0.97229
C         -0.05458        0.30488        2.71363
