# Supplementary material for: Modulating the Dimensions of Rectangular Hydrazone-Based Bispyridinium Macrocyclic Receptors
Source: J Org Chem. 2025 Jun 6;90(25):8621–7. doi: 10.1021/acs.joc.5c00695 (PMC12210216; doi:10.1021/acs.joc.5c00695)
Supplement: Supplementary file 1 [file jo5c00695_si_001.zip › 10_(4t)2@RdH2.xyz]

146

N          6.63740        1.27431        0.79405
C          7.64502        0.39599        0.13430
C          6.96777       -0.82759       -0.43635
C          6.68325       -0.89465       -1.82030
C          5.99048       -1.96101       -2.34232
C          5.53460       -3.00479       -1.50321
C          5.83268       -2.94770       -0.10581
C          5.36574       -3.98712        0.73779
C          4.63705       -5.02887        0.22453
C          4.34026       -5.09086       -1.16109
C          3.53169       -6.24559       -1.69824
N          2.10451       -6.13115       -1.28978
C          1.28205       -5.30175       -1.97928
C         -0.00614       -5.07879       -1.57994
C         -0.47759       -5.70956       -0.41269
N         -1.72154       -5.48131        0.08881
N         -2.53822       -4.59621       -0.48571
C         -3.63460       -4.32366        0.13906
C         -4.54346       -3.34242       -0.41207
C         -5.66378       -2.95508        0.33555
C         -6.50566       -1.97821       -0.14065
N         -6.27216       -1.39136       -1.33417
C         -7.11698       -0.23988       -1.77608
C         -6.48897        1.05702       -1.32743
C         -5.68286        1.77272       -2.18397
C         -5.21626       -1.76793       -2.09615
C         -4.34456       -2.73323       -1.66302
C          0.37989       -6.58821        0.27183
C          1.65580       -6.77497       -0.18586
C          4.78371       -4.09742       -2.00305
C          6.56403       -1.84864        0.39720
C          6.44210        1.19497        2.13244
C          5.42406        1.87700        2.73906
C          4.55195        2.65671        1.95860
N          3.50164        3.27542        2.56653
N          2.58570        3.93294        1.85314
C          1.57004        4.39809        2.50137
C          0.49751        5.04226        1.77728
C         -0.65980        5.42043        2.47149
C         -1.74427        5.91062        1.78432
N         -1.70125        6.05054        0.44173
C         -2.93451        6.44920       -0.29866
C         -3.67584        5.22984       -0.79497
C         -4.51187        4.53361        0.05056
C         -5.18884        3.37441       -0.39338
C         -6.04673        2.63453        0.45800
C         -6.67800        1.50422        0.00413
C         -5.01097        2.93866       -1.74347
C         -4.15234        3.67645       -2.59321
C         -3.49571        4.79010       -2.12860
C         -0.57728        5.74382       -0.25211
C          0.52846        5.24577        0.38706
C          4.79573        2.76117        0.57659
C          5.83551        2.05802        0.03256
H          8.38497        0.12983        0.89241
H          8.13366        0.98285       -0.64758
H          7.01462       -0.08958       -2.47140
H          5.77208       -2.00595       -3.40630
H          5.59594       -3.94655        1.79941
H          4.29247       -5.82221        0.88335
H          3.89965       -7.20046       -1.31253
H          3.56091       -6.27244       -2.79005
H          1.70583       -4.82230       -2.85539
H         -0.63321       -4.40350       -2.14690
H         -1.97328       -5.91374        0.97837
H         -3.89368       -4.78218        1.09991
H         -5.87319       -3.40238        1.30140
H         -7.37559       -1.63782        0.40936
H         -8.10844       -0.38244       -1.33931
H         -7.19404       -0.29275       -2.86438
H         -5.54024        1.44125       -3.21059
H         -5.10478       -1.26226       -3.04912
H         -3.50583       -3.00691       -2.29226
H          0.05301       -7.10989        1.16527
H          2.35637       -7.43712        0.31030
H          4.56161       -4.13930       -3.06733
H          6.78387       -1.81175        1.46262
H          7.12381        0.55995        2.68681
H          5.28693        1.78432        3.81115
H          3.37020        3.13872        3.56974
H          1.45804        4.27605        3.58444
H         -0.73093        5.30086        3.54744
H         -2.67011        6.19010        2.27427
H         -2.62371        7.09041       -1.12687
H         -3.54685        7.03353        0.39183
H         -4.66732        4.86865        1.07429
H         -6.19493        2.97360        1.48004
H         -7.33230        0.94682        0.66994
H         -4.01648        3.34674       -3.62020
H         -2.83928        5.34962       -2.79037
H         -0.61410        5.90079       -1.32461
H          1.40455        4.98810       -0.19592
H          4.16822        3.36764       -0.06361
H          6.05708        2.08632       -1.02912
C         -2.18271        0.64127       -2.21105
O         -1.60288       -0.38152       -1.39591
C         -2.14447       -0.59145       -0.16698
C         -1.42225       -1.50526        0.65662
C         -1.94045       -1.79608        1.95252
C         -1.21386       -2.71290        2.77622
O         -1.76627       -2.94320        3.99792
C         -1.08164       -3.84425        4.87711
C         -0.03926       -3.28825        2.33249
C          0.45383       -2.96842        1.05158
C         -0.21875       -2.10880        0.22081
C         -3.13251       -1.17528        2.39566
C         -3.78560       -0.28840        1.57302
C         -3.30054        0.01180        0.28657
H         -1.54699        0.71477       -3.09497
H         -2.19844        1.60219       -1.68292
H         -3.20266        0.37647       -2.51387
H         -1.01146       -4.84592        4.43568
H         -1.68288       -3.88393        5.78627
H         -0.07676       -3.47383        5.11344
H          0.51951       -3.97589        2.95669
H          1.38655       -3.42165        0.72425
H          0.17506       -1.87093       -0.76024
H         -3.52064       -1.40022        3.38233
H         -4.69980        0.19384        1.90877
H         -3.84192        0.71768       -0.33263
O          0.29983        0.63017        4.13688
C         -0.76719        1.00511        5.01661
H         -0.82267        2.09525        5.12619
H         -1.72784        0.62132        4.65130
H         -0.53012        0.55035        5.97937
C          0.22837        1.05331        2.84538
C         -0.78679        1.84213        2.34299
H         -1.60267        2.17602        2.97315
C         -0.77731        2.20775        0.98370
H         -1.58884        2.82605        0.60562
C          0.22644        1.80468        0.14071
H          0.21658        2.09265       -0.90373
C          1.26468        0.97723        0.63010
C          2.28502        0.46669       -0.22785
C          3.27219       -0.36532        0.25903
H          4.04498       -0.75675       -0.39227
C          3.28534       -0.70470        1.62585
H          4.07580       -1.35313        1.99459
C          2.32377       -0.23736        2.48890
H          2.34111       -0.51854        3.53560
O          2.18321        0.85425       -1.52889
C          3.13142        0.31445       -2.45637
H          4.15182        0.62781       -2.20627
H          3.08248       -0.78186       -2.47435
H          2.85246        0.71372       -3.43251
C          1.28971        0.59740        2.00401
