# Supplementary material for: Modulating the Dimensions of Rectangular Hydrazone-Based Bispyridinium Macrocyclic Receptors
Source: J Org Chem. 2025 Jun 6;90(25):8621–7. doi: 10.1021/acs.joc.5c00695 (PMC12210216; doi:10.1021/acs.joc.5c00695)
Supplement: Supplementary file 1 [file jo5c00695_si_001.zip › 0_RbH2.xyz]

82
	Energy: -1196451.9628864
C         -6.86891       -1.29297        0.84690
C         -6.12368       -2.60331        0.73101
N         -4.79459       -2.41572        0.10669
C         -3.66015       -2.57516        0.82791
C         -2.42672       -2.33102        0.28414
C         -2.34277       -1.89598       -1.05007
N         -1.15154       -1.63656       -1.66083
N         -0.00299       -1.85378       -1.02080
C          1.09364       -1.65034       -1.67123
C          2.35793       -1.90951       -1.01338
C          3.55062       -1.78076       -1.74348
C          4.75623       -2.03601       -1.13907
N          4.80999       -2.41265        0.15948
C          6.14002       -2.59397        0.79136
C          6.89336       -1.28515        0.85516
C          8.28237       -1.27926        0.73313
C          8.97637       -0.07383        0.78517
C          8.29115        1.12959        0.92394
C          6.90186        1.12711        1.04520
C          6.21228       -0.08282        1.02987
C          3.67826       -2.54259        0.89111
C          2.44828       -2.30016        0.33204
C         -3.53423       -1.73051       -1.78257
C         -4.73238       -1.99585       -1.18303
C         -8.26250       -1.28670        0.79522
C         -8.95396       -0.08282        0.89330
C         -8.26333        1.11985        1.00988
C         -6.86967        1.11819        1.06174
C         -6.12634        2.42984        1.17786
N         -4.79557        2.35492        0.53434
C         -3.66325        2.37446        1.27578
C         -2.42869        2.22793        0.70021
C         -2.34236        2.04339       -0.69085
N         -1.15115        1.89556       -1.33756
N         -0.00140        1.99870       -0.67124
C          1.09222        1.91134       -1.35192
C          2.36130        2.05720       -0.66930
C          3.54678        2.05151       -1.42199
C          4.75802        2.20466       -0.79548
N          4.82411        2.36381        0.54666
C          6.16060        2.43727        1.18594
C          3.69970        2.37008        1.30068
C          2.46418        2.22085        0.72126
C         -3.53190        2.01878       -1.44420
C         -4.73087        2.17633       -0.81009
C         -6.18102       -0.09116        0.99938
H         -6.68911       -3.31367        0.11969
H         -5.96189       -3.05847        1.71258
H         -3.77992       -2.90060        1.85549
H         -1.54126       -2.47256        0.88966
H         -1.15715       -1.31504       -2.62973
H          1.11234       -1.30879       -2.71230
H          3.53752       -1.48370       -2.78688
H          5.70541       -1.94822       -1.65730
H          6.69477       -3.33129        0.20324
H          5.97286       -3.01029        1.78889
H          8.81828       -2.21264        0.58181
H         10.05732       -0.06951        0.68173
H          8.83431        2.07107        0.92112
H          5.12987       -0.08770        1.12812
H          3.80111       -2.83655        1.92769
H          1.56135       -2.41128        0.94432
H         -3.51621       -1.40108       -2.81617
H         -5.67880       -1.88424       -1.70136
H         -8.80494       -2.21920        0.66169
H        -10.03879       -0.07879        0.84403
H         -8.80668        2.06077        1.04335
H         -5.96883        2.70798        2.22440
H         -6.69099        3.23439        0.69618
H         -3.78649        2.50831        2.34500
H         -1.54455        2.25172        1.32359
H         -1.15689        1.75138       -2.34848
H          1.10536        1.75318       -2.43633
H          3.52355        1.93039       -2.49985
H          5.70280        2.20192       -1.32903
H          6.71714        3.24909        0.70785
H          6.00657        2.70138        2.23637
H          3.83371        2.49129        2.37000
H          1.58280        2.22856        1.35142
H         -3.51167        1.88244       -2.52034
H         -5.67656        2.16408       -1.34163
H         -5.09530       -0.09532        1.04381
